# Supplementary material for: Safety evaluation of the atmospheric low-temperature plasma (ALTP) on the conjunctiva: an animal study and histopathological findings; 6-month follow-up
Source: BMC Ophthalmol. 2021 Sep 13;21:333. doi: 10.1186/s12886-021-02053-8 (PMC8439071; doi:10.1186/s12886-021-02053-8)
Supplement: Supplementary file 1 — Additional file 1. A movie of applying plasma on four areas located at the superior part of rabbit conjunctiva and its effects six months later (File type: MP4). [file 12886_2021_2053_MOESM1_ESM.zip]

Archive with 1 entries (1 files):
- 12886_2021_2053_MOESM1_ESM.mp4
